# Supplementary material for: Reconstituting development of pancreatic intraepithelial neoplasia from primary human pancreas duct cells
Source: Nat Commun. 2017 Mar 8;8:14686. doi: 10.1038/ncomms14686 (PMC5344977; doi:10.1038/ncomms14686)
Supplement: Supplementary Data 1 — RNAseq analysis result with fold changes and a list of reported genes differentially expressed in PanIN or PDA. [file ncomms14686-s2.xlsx]

## Sheet: RNAseq analysis result
Supplementary Data 1. RNAseq analysis result with fold changes and a list of reported genes differentially expressed in PanIN or PDA.
Gene Symbol	CTRL vs S1c3-KCST	CTRL vs S1c3-KECST	CTRL vs S1c4-KCST	CTRL vs S1c4-KECST	CTRL vs S2c8-KCST	CTRL vs S2c8-KECST	CTRL vs S2c3-KCT
NMU	7864.03	7314.78	3663.2	2701.89	33971.8	28350.5	6588.62
MILR1	249.75	1250.36	1622.08	2415.83	30666.6	35206.8	24075.7
PLCXD3	1471.35	3040.03	9101.12	12876.9	17641.3	14617.8	4760.07
SRGAP2	5050.91	4214.51	3280.48	6514.32	6968.51	5696.15	3709.74
APCDD1L	1438.13	1112.93	10617.4	9418.94	248.016	71.6278	201.879
GCOM1	1671.51	6503.54	1173.02	6035.6	4808.9	1270.97	2376.91
CD52	3638.83	4858.01	6203.81	1173.28	2008.13	2638.08	1002.23
NPPB	2172.51	1254.99	949.718	1481.81	5648.79	7673.23	1227.42
GLDN	122.613	272.823	232.268	197.672	8035.25	8527.02	187.615
FOXD1	48.483	242.726	1338.28	1016.11	5183.95	5780.09	178.046
TMEM200A	504.407	38.2618	930.691	702.297	5662.15	4801.92	42.099
MORN5	138.953	347.829	112.809	112.007	6466.74	3446.55	1025.51
TBX18	550.335	1007.55	64.5477	87.1208	692.429	662.468	671.773
PIEZO2	163.106	219.449	114.501	110.094	403.883	433.659	79.3005
IL6	24.2528	19.9068	603.481	541.657	47.6587	14.874	5.57023
MYO3A	25.674	20.7315	33.6186	31.7106	370.781	313.555	145.608
COMP	26.3403	24.9755	4.03423	11.5813	115.629	513.09	241.827
IGF2BP1	10.8985	13.2401	12.9375	12.8455	283.733	304.044	0.028337
RASD2	37.2552	32.0887	72.1996	45.5305	164.975	134.562	44.1336
LOC101927167	7.45375	5.18287	11.2768	16.795	164.489	217.254	7.98372
S100P	25.3782	40.1302	5.90727	8.86944	55.2743	246.317	7.08759
PTGS2	34.1029	38.8548	95.1298	71.3893	64.0513	56.0073	16.6665
PRSS1	64.136	68.1936	23.9629	28.7786	43.2604	95.4228	4.02167
IGSF1	10.4308	6.00152	43.1062	38.3467	79.8923	123.822	1.44078
NYAP2	27.641	29.0241	21.9361	27.0375	92.5523	83.559	14.5418
MB	46.5859	24.3595	57.9921	42.0583	64.7009	39.0276	39.3484
SPINK4	15.8392	12.4389	23.9533	37.5521	46.0619	138.598	3.13646
YPEL4	48.4494	35.2435	42.3594	39.0541	54.8458	41.029	46.7618
PLCB1	19.5535	30.4945	11.9059	12.4619	114.549	71.4954	1.06856
GATA3	12.6395	11.4926	42.4924	34.7013	71.95	70.443	18.9928
DSC3	16.2405	21.491	29.0089	32.0422	68.9536	73.0288	8.07741
TSLP	44.2141	24.2425	66.4718	57.672	8.61131	15.7237	6.73282
MFAP2	20.0798	16.581	9.07656	11.3473	97.6797	54.364	31.3605
AGTR1	16.8168	13.9327	11.9063	14.2207	63.7927	75.2977	59.044
IRX3	8.63275	7.30079	29.8967	27.2242	54.4543	61.0456	27.8761
BGN	8.90137	11.6304	10.66	19.6609	91.1993	45.7282	1.76124
FN1	42.3736	47.6269	35.4241	35.0105	6.72765	5.83794	3.11996
IGFBP2	28.5431	20.8302	12.8791	10.7212	57.9132	36.1446	6.01947
KIF5C	4.96917	7.25602	29.5844	23.0319	62.2729	38.0269	75.2751
WNT6	19.8767	12.4389	26.7268	18.5257	58.2737	29.0205	5.70266
FBLN2	6.26504	6.11166	10.0482	18.4169	74.4863	48.3871	3.33711
RASL12	20.7318	20.668	8.58944	7.88664	40.4005	32.152	9.40993
C11orf96	17.6081	20.2808	25.1701	28.9967	18.0708	16.7945	2.92571
DNAJC12	15.6669	19.2516	21.1362	24.7011	22.1343	21.5152	29.8447
BRSK1	12.2214	7.14107	7.50391	9.52018	51.424	31.2987	12.0497
CYP24A1	7.41889	11.3468	41.6621	46.0642	7.89776	4.70697	22.7384
CP	11.7677	11.13	31.7359	36.5168	16.5296	10.9447	9.5705
GFPT2	14.5082	8.77386	42.3594	24.5698	11.0181	16.2972	4.68433
B3GNT6	32.0804	33.2923	12.518	15.0208	5.79712	18.5425	2.07979
C14orf132	14.9075	17.6218	22.1883	28.0389	15.8539	16.0113	11.4053
FLT3LG	17.3392	5.77563	23.7828	19.6184	24.7726	16.797	14.6427
TNFRSF1B	6.66637	8.34508	9.49601	7.01335	37.6144	38.5641	1.8197
DHRS2	16.1348	15.9135	16.3658	19.2669	32.3317	6.04844	57.3353
SYT11	17.3331	18.4102	12.7026	11.7839	22.9909	20.7094	18.263
ZNF365	13.8132	13.9312	15.1149	11.3282	22.2179	26.8481	20.0265
LOX	6.63399	5.21946	21.9801	17.541	32.1679	18.1894	12.1409
MXRA5	8.63147	13.0209	6.21701	6.37786	23.0605	39.8593	17.0327
TNNT1	16.2176	12.0203	15.7878	13.1305	23.4752	11.7937	21.034
SEMA3A	7.13316	6.99688	11.8912	10.3934	24.23	17.6738	6.62244
DPYSL3	8.40051	7.54727	8.75873	8.01296	23.487	20.9397	9.04107
THEMIS2	18.5455	14.504	17.5001	14.3327	5.85686	4.24089	3.07308
FBN1	7.6608	8.65539	7.44652	7.42697	26.8516	12.4421	8.72507
MEIS3	14.4653	9.91518	15.5971	15.6684	6.3925	6.5544	8.09274
C2CD4C	8.28194	5.98909	7.17197	6.00833	27.042	12.1197	8.11045
HMSD	17.3921	13.0608	10.489	10.2142	7.71269	5.20368	8.43994
NOV	8.63287	10.19	18.7523	16.8199	4.66248	4.81696	4.17551
SNAP25	4.73859	4.97477	9.66917	14.7363	17.8015	10.8675	13.5395
ITGB3	4.34802	5.84924	9.29314	8.79791	14.8133	17.8698	8.63546
C1orf21	6.02034	5.98024	5.35311	5.54615	17.9963	16.7811	24.0389
BMF	8.01231	6.97334	7.76392	10.029	13.6687	10.131	4.89144
FRY	7.03965	7.71148	6.10483	5.84143	15.0618	13.4413	9.78957
NACAD	8.86449	6.60596	12.1882	8.85974	11.8813	5.9364	4.46547
TFAP2A	12.2849	11.0754	10.6459	7.26934	5.01484	6.37488	0.812836
OLFML2A	8.43807	7.20833	8.81538	7.62671	12.1504	6.7041	1.78405
ATP8B2	4.21458	4.59111	12.2391	10.8343	9.61943	5.32378	3.17083
LUZP2	5.30057	8.35691	4.20708	5.45677	12.2579	10.8657	10.3938
KCNMB4	6.76922	5.52134	5.02221	5.00694	10.8083	10.4768	11.3355
FLRT2	4.18197	4.64919	5.592	6.40492	11.9381	10.8294	3.64744
COX6B2	12.197	8.00989	6.69316	5.00694	4.90808	6.00424	7.25793
NXPH4	5.40762	5.85359	5.2801	6.24395	8.51925	9.83048	4.56213
SOX7	9.13449	9.99989	4.15289	4.06446	8.31761	4.76807	9.5268
LOC100996664	4.03745	6.47859	7.0599	8.76215	6.213	6.75477	0.570266
EBF4	7.53095	5.56389	4.15593	5.37852	10.023	5.98923	1.8089
TNS1	4.98069	5.36996	8.9884	8.06132	6.16282	4.52406	1.81736
CRIP1	8.01423	6.81806	4.81837	4.60411	6.01877	5.70242	5.54702
EGLN3	4.80844	4.04012	5.20862	4.27547	7.7843	8.39947	3.91962
RND2	4.22379	5.18287	5.44621	4.80666	5.99876	7.85602	2.28106
BCL2L11	4.20064	4.71155	4.61113	4.084	8.89702	7.00398	2.51684
BDKRB2	7.28406	7.74106	4.93531	5.12081	4.38805	4.03023	7.91438
TMPRSS11E	4.86752	4.54522	5.38203	5.58653	5.27424	5.9072	0.259212
LOC283070	5.87646	4.20453	6.07401	5.6314	5.54621	4.21084	3.35752
WEE1	4.61844	5.58383	4.74653	5.03933	4.71254	4.84344	4.12653
SEMA3F	0.184097	0.149664	0.161725	0.182634	0.214235	0.183247	0.071947
ATP10B	0.183551	0.186418	0.073406	0.090422	0.181107	0.199481	0.595701
KLK6	0.215026	0.18517	0.182845	0.206511	0.051599	0.072334	0.111052
GLDC	0.236246	0.189507	0.198747	0.210213	0.031885	0.043209	0.222134
SYT8	0.220701	0.215716	0.060977	0.088184	0.20218	0.116402	0.109181
LOC101927255	0.219237	0.242673	0.132593	0.206347	0.065421	0.03758	0.183549
TNFRSF10C	0.172952	0.179772	0.116341	0.120294	0.161576	0.149668	0.137009
CLIC5	0.143726	0.145412	0.226893	0.14434	0.091221	0.059779	0.212951
PDX1	0.164365	0.159473	0.003103	4.81e-05	0.23995	0.237091	0.736959
LOC100507367	0.107558	0.09199	0.205204	0.13872	0.09831	0.13646	0.246868
WNT7A	0.11908	0.088619	0.224705	0.160845	0.048843	0.129625	0.35457
KLK10	0.247351	0.231201	0.104074	0.09417	0.045246	0.042914	0.089257
ZBED2	0.221398	0.082105	0.129814	0.089233	0.135757	0.09908	0.056462
CPA4	0.092845	0.112386	0.152876	0.141248	0.212888	0.044242	0.022811
SPATA18	0.168773	0.137797	0.111145	0.08911	0.118837	0.118996	0.196253
OLFM1	0.174782	0.080061	0.188245	0.19942	0.055097	0.031767	0.039996
SPRR3	0.088735	0.000223	0.168093	0.023843	0.20404	0.190611	2.9328
ARHGAP40	0.100029	0.101638	0.055667	0.079331	0.149134	0.109168	0.128125
MS4A8	0.138307	0.000765	0.000765	0.000765	0.190815	0.222821	10.5859
GABRP	0.037524	0.053942	0.041539	0.025923	0.21452	0.155391	14.366
CDHR5	0.113889	0.107639	0.055575	0.046987	0.108295	0.091223	0.126961
LOC100507639	0.15682	0.088212	0.041487	0.000677	0.218142	0.000677	25.0035
LRAT	0.168764	0.123215	0.0647	0.086913	0.04204	0.013217	0.075318
UBD	0.018823	0.015706	0.176136	0.102215	0.107975	0.073417	0.137337
ADRA2A	0.069016	0.057587	0.028015	0.111265	0.142828	0.083392	10.8667
PPBP	0.163007	0.079596	0.137976	0.101052	0.002017	0.002944	0.039259
ACTA2	0.036685	0.026436	0.063627	0.043013	0.188648	0.126264	0.042866
MUC3A	0.085028	0.116096	0.064996	0.084117	0.057893	0.023127	0.048156
SPRR1A	0.014848	1.97e-05	0.180817	0.123677	0.023899	0.035882	0.063615
SIRPA	0.05693	0.077431	0.084984	0.108124	0.019236	0.021198	0.311724
NPC1L1	0.066758	0.076036	0.028493	0.029857	0.097837	0.064769	1.34534
LOC101927884	0.0508	0.042388	0.093732	0.085621	0.031857	0.037201	0.233194
MYO7B	0.128396	0.130629	0.003658	0.002724	0.01787	0.011794	0.503571
MSMB	0.087691	0.015087	0.029359	0.011781	0.060492	0.072827	0.016601
SAA2-SAA4	0.020812	0.008015	0.028593	0.185825	0.009939	0.011606	0.082306
SLC2A2	0.105554	0.09485	0.029663	0.009818	9.45e-05	9.45e-05	0.450995
FAM3D	0.058051	0.029063	0.028277	0.056153	0.040045	0.023381	4.9192
DCLK1	0.063683	0.009662	0.027228	0.024823	0.013284	0.059463	0.01324
FXYD2	0.07664	0.072474	0.011654	0.022554	0.005706	0.002939	0.447634
SPRR1B	0.005805	2.32e-05	0.056555	0.042114	0.016018	0.03741	0.079944
APCS	0.042838	0.035744	0.000425	0.069061	0.000425	0.000425	25.485
NDNF	0.046879	0.019558	0.009515	0.018894	0.032338	0.000296	11.9003
TENM3	0.045407	0.017487	0.01985	0.019709	0.005622	0.007503	2.66053
PRKCDBP	0.042838	0.050042	4.97e-05	4.97e-05	4.97e-05	4.97e-05	4.97e-05
LOC100505817	0.006992	0.015558	0.015138	0.018788	0.012863	4.05e-05	0.083454
CRP	0.002478	0.002478	0.002478	0.002478	0.002478	0.002478	47.9023
SPESP1	8.22e-05	0.004411	8.22e-05	0.004261	8.22e-05	8.22e-05	8.22e-05
EDA2R	0.001716	8.57e-05	8.57e-05	8.57e-05	8.57e-05	8.57e-05	0.001575

## Sheet: Reported gens in PanIN and PDA
Symbol	Comparison	Regulation	Fold	P-value	Pubmed
AGTR1		Up	IHC		18026817
EBF4	PanIN-3 / ND	Up	2.29	0.0005	16103885
MXRA5	PanIN-1B,2 / ND	Up	2.45		15753353
PRSS1	PanIN-1B,2 / ND	Up	1.99		15753353
PTGS2		Up	IHC		15980665
S100P	PanIN-1B / ND	Up	16.24	0.0051	16103885
S100P	PanIN-1B,2 / ND	Up	11.82		15753353
S100P	PanIN-2 / ND	Up	15.98	0.0003	16103885
S100P	PanIN-3 / ND	Up	4.76	0.0031	16103885
S100P		Up	IHC		15632002
FXYD2	PanIN-1B,2 / ND	Down	0.2		15753353
FXYD2	PanIN-2 / ND	Down	0.47	0.0071	16103885
FXYD2	PanIN-3 / ND	Down	0.37	0.0023	16103885
ATP8B2	PDAC/NP	Up	1.908	0.000985	21724610
BGN	PDAC/NP	Up	2.29	7.4e-14	19260470
BGN	PDAC/NP	Up	2.43	3.1e-13	19260470
BGN	PDAC/NP	Up	1.6	2.3e-12	19260470
BGN	PDAC/NP	Up	3.639	3.94e-13	21724610
BGN	PDAC/NP	Up	2.71	1.73e-07	21724610
BGN	PDAC/NP	Up	3.224	3.05e-08	21724610
C1orf21	PDAC/NP	Up	1.862	0.003732	21724610
CD52	PDAC/NP	Up	3.29	7.39e-08	21724610
CD52	PDAC/NP	Up	4.57	1.34e-13	21724610
COMP	PDAC/NP	Up	3.53	6.7e-16	19260470
COMP	PDAC/NP	Up	27.13	<0.05	12861384
COMP	PDAC/NP	Up	3.2	0.000313	21724610
CP	PDAC/NP	Up	3.38		16230073
CP	PDAC/NP	Up	5.08	<0.05	16285947
CRIP1	PDAC/NP	Up		0.00013	12950018
CRIP1	PDAC/NP	Up	3.007	4.44e-05	21724610
DPYSL3	PDAC/NP	Up	2.36		15897887
DPYSL3	PDAC/NP	Up	3.658	1.45e-06	21724610
DPYSL3	PDAC/NP	Up	3.539	6.4e-06	21724610
EGLN3	PDAC/NP	Up	1.877	0.0327	21724610
FBLN2	PDAC/NP	Up	3.65	<0.05	12861384
FBLN2	PDAC/NP	Up	1.85	2.8e-07	15897887
FBLN2	PDAC/NP	Up	1.871	0.001677	21724610
FBN1	PDAC/NP	Up	4.35	<0.05	12861384
FBN1	PDAC/NP	Up	4.273	1.49e-12	21724610
FBN1	PDAC/NP	Up	4.524	3.31e-13	21724610
FBN1	PDAC/NP	Up	4.068	8.77e-14	21724610
FN1	PDAC/NP	Up	3.69	2.2e-16	19260470
FN1	PDAC/NP	Up	3.61	2.2e-16	19260470
FN1	PDAC/NP	Up	3.56	2.2e-16	19260470
FN1	PDAC/NP	Up	3.68	1.1e-15	19260470
FN1	PDAC/NP	Up	1.57	2.2e-12	19260470
FN1	PDAC/NP	Up	2.4		16230073
FN1	PDAC/NP	Up	3.79		16230073
FN1	PDAC/NP	Up		3e-08	12950018
FN1	PDAC/NP	Up	17.83	<0.05	12861384
FN1	PDAC/NP	Up	7.93		15897887
FN1	PDAC/NP	Up	3.253	3.81e-07	21724610
FN1	PDAC/NP	Up	3.244	0.001377	21724610
FN1	PDAC/NP	Up	3.451	0.002129	21724610
FN1	PDAC/NP	Up	3.977	0.000468	21724610
FN1	PDAC/NP	Up	2.513	6.44e-05	21724610
FN1	PDAC/NP	Up	3.576	1.74e-07	21724610
FN1	PDAC/NP	Up	3.317	0.001205	21724610
FN1	PDAC/NP adjacent to cancer	Up	8.01		12679940
FN1	PDAC/NPD	Up	2.25	0.0074	16103885
FN1	PDAC/NPD	Up			14767473
GATA3	PDAC/NP	Up	3.45	4.45e-05	21724610
GATA3	PDAC/NPD	Up			14767473
GATA3		Up	IHC		24145643
GFPT2	PDAC/NP	Up	2.597	0.000359	21724610
IGFBP2	PDAC/NPD	Up	2.68	0.0003	16103885
IGFBP2	PDAC/NPD	Up			14767473
IL6	PDAC/NP	Up	2.24	0.032255	21724610
LOX	PDAC/NP	Up	3.04	8.1e-12	19260470
LOX	PDAC/NP	Up	2.87	7.32e-05	21724610
LOX	PDAC/NP	Up	4.14	4.79e-08	21724610
MFAP2	PDAC/NP	Up	1.97	2.9e-15	19260470
MFAP2	PDAC/NP	Up	2.33	0.004064	21724610
MXRA5	PDAC/NP	Up	0.532	2.34	19260470
MXRA5	PDAC/NP	Up	2.517	0.00949	21724610
MXRA5	PDAC/NPD	Up			14767473
NMU	PDAC/NP	Up	4	<0.01	12750293
NMU	PDAC/NP	Up		<1E-6	19732725
NMU	PDAC/NP	Up	3.199	0.003338	21724610
PTGS2	PDAC/NP	Up	8.5	<0.05	12861384
PTGS2	PDAC/NP	Up	1.65	0.000157	15897887
PTGS2	PDAC/NP	Up	2.372	0.037453	21724610
PTGS2	PDAC/NP	Up	4.487	0.00099	21724610
S100P	PDAC/NP	Up	3.66	8.9e-12	19260470
S100P	PDAC/NP	Up		0.028	12950018
S100P	PDAC/NP	Up	10.79	<0.05	12861384
S100P	PDAC/NP	Up	22	<0.01	12750293
S100P	PDAC/NP	Up		<1E-6	19732725
S100P	PDAC/NP	Up	4.47	0.000242	23372777
S100P	PDAC/NP	Up	12.36		15897887
S100P	PDAC/NP	Up	6.667	3.42e-06	21724610
S100P	PDAC/NP adjacent to cancer	Up	152	0.001	15867264
S100P	PDAC/NPD	Up	13.92	0.0012	16103885
S100P	PDAC/NPD	Up			14767473
SEMA3A	PDAC/NP adjacent to cancer	Up	1.8	8e-05	22363658
SNAP25	PDAC/NP	Up	6.01	<0.05	12861384
TFAP2A	PDAC/NP	Up		<1E-6	19732725
TFAP2A	PDAC/NP	Up	2.473	0.001534	21724610
TMEM200A	PDAC/NP	Up	3.497	6.72e-06	21724610
TNFRSF1B	PDAC/NP	Up	2.932	1.88e-05	21724610
APCS	PDAC/NPD	Down			14767473
FXYD2	PDAC/NP	Down		4.59e-08	12950018
FXYD2	PDAC/NP	Down	0.09		15897887
FXYD2	PDAC/NP	Down	-3.34	0.000564	21724610
FXYD2	PDAC/NP	Down	-3.74	7.64e-05	21724610
FXYD2	PDAC/NPD	Down	0.38	0.0033	16103885
FXYD2	PDAC/NPD	Down			14767473
KLK6	PDAC/NP	Down		0.03372	12950018
KLK6	PDAC/NP	Down	0.21	<0.05	12861384
SEMA3F	PDAC/NPD	Down			14767473
SLC2A2	PDAC/NP	Down	-1.44	0.002657	21724610
SLC2A2	PDAC/NPD	Down			14767473
